# Supplementary material for: Circulating Epithelial Cells in Patients with Intraductal Papillary Mucinous Neoplasm of the Pancreas
Source: Life (Basel). 2023 Jul 15;13(7):1570. doi: 10.3390/life13071570 (PMC10381561; doi:10.3390/life13071570)
Supplement: Supplementary file 1 [file life-13-01570-s001.zip]

Archive with 1 entries (1 files):
- life-2394020-supplementary.pdf
